# Supplementary material for: Biomimetic Nanosponges Enable the Detoxification of Vibrio vulnificus Hemolysin
Source: Int J Mol Sci. 2022 Jun 19;23(12):6821. doi: 10.3390/ijms23126821 (PMC9224624; doi:10.3390/ijms23126821)
Supplement: Supplementary file 1 [file ijms-23-06821-s001.zip]

Archive with 1 entries (1 files):
- ijms-1748750-supplementary.pdf
